# Supplementary material for: Ecological apparency, ethnobotanical importance and perceptions of population status of wild-growing medicinal plants in a reserve of south-central Mexico
Source: J Ethnobiol Ethnomed. 2022 Nov 11;18:66. doi: 10.1186/s13002-022-00563-3 (PMC9652844; doi:10.1186/s13002-022-00563-3)
Supplement: Supplementary file 1 — Additional file 1. Species' use value and abundance. [file 13002_2022_563_MOESM1_ESM.xlsx]

## Sheet: Forms of life
Family	Genera	Specie	Use value	Uses per specie	Used in the last year	Used in the last year	Significance level (cultural value)	Abundance	Abundance	Perception of abundance	Life forms
Asteraceae	Tagetes	lucida	2.46	7	13	13	100	320	320	4	1
Urticaceae	Urtica	dioica	1.38	4	5	5	100	53	53	2	1
Acanthaceae	Justicia	spicigera	1.31	4	13	13	100	370	370	3	1
Moraceae	Dorstenia	contrajerva	1.31	6	1	1	92.3	53	53	2	1
Asteraceae	Tagetes	micrantha	1.23	8	8	8	100	243	243	4	1
Apiaceae	Eryngium	heterophyllum	1.15	4	4	4	100	51	51	3	1
Asteraceae	Brickellia	scabrum	1.15	3	13	13	100	50	50	2	1
Asteraceae	Gnaphalium	oxyphyllum	1.15	3	8	8	100	150	150	3	1
Brassicaceae	Lepidium	virginicum	1.15	5	5	5	76.9	93	93	2	1
Equisetaceae	Equisetum	hyemale	1.15	3	8	8	100	48	48	2	1
Asteraceae	Artemisia	ludoviciana	1.08	4	13	13	100	42	42	2	1
Selaginellaceae	Selaginella	lepidophylla	1.08	2	8	8	100	179	179	3	1
Commelinaceae	Commelina	diffusa	1	3	11	11	76.9	58	58	2	1
Lythraceae	Cuphea	aequipetala	1	3	3	3	92.3	70	70	2	1
Phytolaccaceae	Phytolacca	icosandra	1	2	2	2	100	51	51	3	1
Euphorbiaceae	Euphorbia	hirta	0.92	6	4	4	76.9	45	45	2	1
Malvaceae	Anoda	cristata	0.92	3	4	4	76.9	39	39	2	1
Pteridaceae	Adiantum	capillus-veneris	0.69	2	0	1	69.2	66	66	3	1
Orchidaceae	Laelia	autumnalis	0.46	1	0	1	46.2	44	44	3	1
Lamiaceae	Salvia	polystachya	0.15	1	0	1	15.4	52	52	1	1
Asteraceae	Bidens	odorata	0.08	1	0	1	7.7	20	20	3	1
Asteraceae	Barkleyanthus	salicifolius	2.15	7	13	13	100	112	112	3	3
Verbenaceae	Lippia	bicolor	1.31	1	9	9	100	134	134	2	3
Mimosaceae	Vachellia	farnesiana	1.08	5	3	3	92.3	78	78	3	3
Loganiaceae	Buddleia	perfoliata	0.85	4	2	2	76.9	24	24	1	3
Asteraceae	Montanoa	frutescens	0.46	4	1	1	38.5	28-76	76	2	3
Aristolochiaceae	Aristolochia	orbicularis	0.38	2	2	2	53.8	35	35	2	3
Lamiaceae	Salvia	mexicana	0.38	2	0	1	38.5	42-167	167	3	3
Smilacaceae	Smilax	moranensis	0.38	3	0	1	23.1	22	22	1	3
Dioscoreaceae	Dioscorea	galeottiana	0.15	2	0	1	15.4	11	11	1	3
Cactaceae	Opuntia	auberi	0.08	1	0	1	15.4	15	15	1	3
Burseraceae	Bursera	copallifera	1.69	5	13	13	100	121	121	3	4
Anacardiaceae	Amphipterygium	adstringens	1.69	6	13	13	100	53	53	1	4
Rutaceae	Casimiroa	edulis	1.31	5	7	7	100	54	54	1	4
Cupressaceae	Juniperus	flaccida	1.15	6	2	2	76.9	654	654	5	4
Salicaceae	Salix	humboldtiana	1.15	6	7	7	92.3	78	78	2	4
Bignoniaceae	Crescentia	alata	1.08	2	13	13	100	98	98	2	4
Fabaceae	Eysenhardtia	polystachya	1.08	2	3	3	100	147	147	3	4
Lauraceae	Persea	americana	1.08	7	2	2	100	149	149	2	4
Myrtaceae	Psidium	guajava	1.08	2	6	6	100	109	109	2	4
Sterculiaceae	Guazuma	ulmifolia	1.08	2	5	5	100	248	248	2	4
Convolvulaceae	Ipomoea	wolcottiana	1	4	0	1	92.3	122	122	3	4
Convolvulaceae	Ipomoea	pauciflora	1	4	2	2	92.3	211	211	3	4
Fabaceae	Erythrina	americana	1	3	4	4	92.3	120	120	2	4
Asteraceae	Pittocaulon	velatum	0.85	1	1	1	84.6	29-117	117	2	4
Pentaphylacaceae	Ternstroemia	lineata	0.85	2	3	3	76.9	15	15	1	4
Fagaceae	Quercus	calophylla	0.62	4	2	2	53.8	187	187	3	4
Apocynaceae	Plumeria	rubra	0.54	4	0	1	38.5	53	53	2	4
Euphorbiaceae	Euphorbia	tanquahuete	0.54	1	0	1	53.8	116	116	3	4
Annonaceae	Annona	cherimola	0.23	2	0	1	23.1	177	177	3	4
Ericaceae	Arbutus	xalapensis	0.23	1	0	1	23.1	95-181	181	3	4
Tiliaceae	Heliocarpus	parvimontis	0.08	1	0	1	7.7	10-132	132	3	4
Note: Additional file 1 contains the data used to obtain calculations such as correlations, while file 2 contains only the results. The repetition of the columns use value of use and cultural significance is because the first one is the reference to calculate correlations and the second one is part of the results.

## Sheet: Values of Uses
Family	Genera	Specie	Use value	Logarithm	Frequency of mentions	Logarithm	Uses per specie	Logarithm	Used in the last year	Logarithm	Significance level (cultural value)	Abundance	Logarithm	Perception of abundance	Life forms
Asteraceae	Tagetes	lucida	2.46	0.390935	13	1.11394	7	0.845098	13	1.11394	100	320	2.50515	4	1	1
Urticaceae	Urtica	dioica	1.38	0.139879	13	1.11394	4	0.60206	5	0.69897	100	53	1.72428	2	1	2
Acanthaceae	Justicia	spicigera	1.31	0.117271	13	1.11394	4	0.60206	13	1.11394	100	370	2.5682	3	1	3
Moraceae	Dorstenia	contrajerva	1.31	0.117271	12	1.07918	6	0.778151	1	0	92.3	53	1.72428	2	1	4
Asteraceae	Tagetes	micrantha	1.23	0.0899051	12	1.07918	8	0.90309	8	0.90309	100	243	2.38561	4	1	5
Apiaceae	Eryngium	heterophyllum	1.15	0.0606978	12	1.07918	4	0.60206	4	0.60206	100	51	1.70757	3	1	6
Asteraceae	Brickellia	scabrum	1.15	0.0606978	13	1.11394	3	0.477121	13	1.11394	100	50	1.69897	2	1	7
Asteraceae	Gnaphalium	oxyphyllum	1.15	0.0606978	13	1.11394	3	0.477121	8	0.90309	100	150	2.17609	3	1	8
Brassicaceae	Lepidium	virginicum	1.15	0.0606978	10	1	5	0.69897	5	0.69897	76.9	93	1.96848	2	1	9
Equisetaceae	Equisetum	hyemale	1.15	0.0606978	13	1.11394	3	0.477121	8	0.90309	100	48	1.68124	2	1	10
Asteraceae	Artemisia	ludoviciana	1.08	0.0334238	13	1.11394	4	0.60206	13	1.11394	100	42	1.62325	2	1	11
Selaginellaceae	Selaginella	lepidophylla	1.08	0.0334238	13	1.11394	2	0.30103	8	0.90309	100	179	2.25285	3	1	12
Commelinaceae	Commelina	diffusa	1	0	11	1.04139	3	0.477121	11	1.04139	76.9	58	1.76343	2	1	13
Lythraceae	Cuphea	aequipetala	1	0	12	1.07918	3	0.477121	3	0.477121	92.3	70	1.8451	2	1	14
Phytolaccaceae	Phytolacca	icosandra	1	0	13	1.11394	2	0.30103	2	0.30103	100	51	1.70757	3	1	15
Euphorbiaceae	Euphorbia	hirta	0.92	-0.0362122	7	0.845098	6	0.778151	4	0.60206	76.9	45	1.65321	2	1	16
Malvaceae	Anoda	cristata	0.92	-0.0362122	10	1	3	0.477121	4	0.60206	76.9	39	1.59106	2	1	17
Pteridaceae	Adiantum	capillus-veneris	0.69	-0.161151	9	0.954243	2	0.30103	1	0	69.2	66	1.81954	3	1	18
Orchidaceae	Laelia	autumnalis	0.46	-0.337242	6	0.778151	1	0	1	0	46.2	44	1.64345	3	1	19
Lamiaceae	Salvia	polystachia	0.15	-0.823909	5	0.69897	1	0	1	0	15.4	52	1.716	1	1	20
Asteraceae	Bidens	odorata	0.08	-1.09691	1	0	1	0	1	0	7.7	20	1.30103	3	1	21
Asteraceae	Barkleyanthus	salicifolius	2.15	0.332438	13	1.11394	7	0.845098	13	1.11394	100	112	2.04922	3	3	22
Verbenaceae	Lippia	bicolor	1.31	0.117271	13	1.11394	1	0	9	0.954243	100	134	2.1271	2	3	23
Mimosaceae	Vachellia	farnesiana	1.08	0.0334238	12	1.07918	5	0.69897	3	0.477121	92.3	78	1.89209	3	3	24
Loganiaceae	Buddleia	perfoliata	0.85	-0.0705811	8	0.90309	4	0.60206	2	0.30103	76.9	24	1.38021	1	3	25
Asteraceae	Montanoa	frutescens	0.46	-0.337242	5	0.69897	4	0.60206	1	0	38.5	76	1.88081	2	3	26
Aristolochiaceae	Aristolochia	orbicularis	0.38	-0.420216	7	0.845098	2	0.30103	2	0.30103	53.8	35	1.54407	2	3	27
Lamiaceae	Salvia	mexicana	0.38	-0.420216	2	0.30103	2	0.30103	1	0	38.5	167	2.22272	3	3	28
Smilacaceae	Smilax	moranensis	0.38	-0.420216	3	0.477121	3	0.477121	1	0	23.1	22	1.34242	1	3	29
Dioscoreaceae	Dioscorea	galeottiana	0.15	-0.823909	2	0.30103	2	0.30103	1	0	15.4	11	1.04139	1	3	30
Cactaceae	Opuntia	auberi	0.08	-1.09691	2	0.30103	1	0	1	0	15.4	15	1.17609	1	3	31
Burseraceae	Bursera	copallifera	1.69	0.227887	13	1.11394	5	0.69897	13	1.11394	100	121	2.08279	3	4	32
Anacardiaceae	Amphipterygium	adstringens	1.69	0.227887	13	1.11394	6	0.778151	13	1.11394	100	53	1.72428	1	4	33
Rutaceae	Casimiroa	edulis	1.31	0.117271	13	1.11394	5	0.69897	7	0.845098	100	54	1.73239	1	4	34
Cupressaceae	Juniperus	flaccida	1.15	0.0606978	9	0.954243	6	0.778151	2	0.30103	76.9	654	2.81558	5	4	35
Salicaceae	Salix	humboldtiana	1.15	0.0606978	13	1.11394	6	0.778151	7	0.845098	92.3	78	1.89209	2	4	36
Bignoniaceae	Crescentia	alata	1.08	0.0334238	13	1.11394	2	0.30103	13	1.11394	100	98	1.99123	2	4	37
Fabaceae	Eysenhardtia	polystachya	1.08	0.0334238	13	1.11394	2	0.30103	3	0.477121	100	147	2.16732	3	4	38
Lauraceae	Persea	americana	1.08	0.0334238	10	1	7	0.845098	2	0.30103	100	149	2.17319	2	4	39
Myrtaceae	Psidium	guajava	1.08	0.0334238	13	1.11394	2	0.30103	6	0.778151	100	109	2.03743	2	4	40
Sterculiaceae	Guazuma	ulmifolia	1.08	0.0334238	13	1.11394	2	0.30103	5	0.69897	100	248	2.39445	2	4	41
Convolvulaceae	Ipomoea	wolcottiana	1	0	12	1.07918	4	0.60206	1	0	92.3	122	2.08636	3	4	42
Convolvulaceae	Ipomoea	pauciflora	1	0	12	1.07918	4	0.60206	2	0.30103	92.3	211	2.32428	3	4	43
Fabaceae	Erythrina	americana	1	0	12	1.07918	3	0.477121	4	0.60206	92.3	120	2.07918	2	4	44
Asteraceae	Pittocaulon	velatum	0.85	-0.0705811	11	1.04139	1	0	1	0	84.6	117	2.06819	2	4	45
Pentaphylacaceae	Ternstroemia	lineata	0.85	-0.0705811	10	1	2	0.30103	3	0.477121	76.9	15	1.17609	1	4	46
Fagaceae	Quercus	calophylla	0.62	-0.207608	7	0.845098	4	0.60206	2	0.30103	53.8	187	2.27184	3	4	47
Apocynaceae	Plumeria	rubra	0.54	-0.267606	5	0.69897	4	0.60206	1	0	38.5	53	1.72428	2	4	48
Euphorbiaceae	Euphorbia	tanquahuete	0.54	-0.267606	10	1	1	0	1	0	53.8	116	2.06446	3	4	49
Annonaceae	Annona	cherimola	0.23	-0.638272	3	0.477121	2	0.30103	1	0	23.1	177	2.24797	3	4	50
Ericaceae	Arbutus	xalapensis	0.23	-0.638272	3	0.477121	1	0	1	0	23.1	181	2.25768	3	4	51
Tiliaceae	Heliocarpus	parvimontis	0.08	-1.09691	1	0	1	0	1	0	7.7	132	2.12057	3	4	52
Note: Additional file 1 contains the data used to obtain calculations such as correlations, while file 2 contains only the results. The repetition of the columns use value of use and cultural significance is because the first one is the reference to calculate correlations and the second one is part of the results.
