# Supplementary material for: Ecological apparency, ethnobotanical importance and perceptions of population status of wild-growing medicinal plants in a reserve of south-central Mexico
Source: J Ethnobiol Ethnomed. 2022 Nov 11;18:66. doi: 10.1186/s13002-022-00563-3 (PMC9652844; doi:10.1186/s13002-022-00563-3)
Supplement: Supplementary file 2 — Additional file 2. Plant species database. [file 13002_2022_563_MOESM2_ESM.xlsx]

## Sheet: Hoja1
	Appendix. Species list with ethnobotanic and vegetation data. See text for Significance level and Use value calculations. Vegetation type: CF: cloud forest; GF: gallery forest; OF:oak forest; POF: pine-oak forest; TDC: tropical deciduous forest; TSDF: tropical subdeciduous forest
	Species (Collection number)	Common name	Ailments treated	Plant part used	Number of mentions	Significance level (%)	Use value	Life form	Native to Mexico/Endemic to the Balsas region	Vegetation type
	CONIFEROPHYTA
	Cupressaceae
	Juniperus flaccida Schltdl. (# 621, 1052, 7364)	tlascal, cedro, cedro rojo	respiratory illnesses, asthma, bronchitis	wood, fruit	9	76.9	1.15	tree	native	OF, TDF, TSDF
	MAGNOLIOPHYTA
	Acanthaceae
	Justicia spicigera Schltdl. (# 2053, 2998/a)	muitle, muicle	anemia, "weak blood", gastrointestinal illnesses	leaves, stems and flowers	13	100	1.31	shrub	native	TDF
	Anardiaceae
	Amphipterygium adstringens (Schltdl.) Standl. (# 4586, 6352)	cuachalalate	internal injuries (e.g. ulcers), stomach problems	bark, wood	13	100	1.69	tree	native	TDF
	Annonaceae
	Annona cherimola Mill. (# 6477, 4114, 2544)	chirimoya, anona	respiratory illnesses	leaves	3	23.1	0.23	tree	native	OF, TDF, GF
	Apiaceae
	Eryngium heterophyllum Engelm. (# 8601)	hierba del sapo	kidney affections, inflammation of the womb	leaves, stems and flowers	12	100	1.15	forb	native	OF, TDF, TSDF
	Apocynaceae
	Plumeria rubra L. (# 6497, 7147)	cacaloxóchitl	prostata, nervios (literally: nerves, general term for anxiety and similar syndromes), foot problems, warts and skin problems	flowers, resin, stem	5	38.5	0.54	shrub	native	OF, TDF, GF
	Aristolochiaceae
	Aristolochia orbicularis Duch. (# 6580, 1201)	cacopatle, tlacopa, tlacopaque	nervios (anxiety), espanto (a culture-bound syndrome)	root	7	53.8	0.38	climbing or creeping forb	endemic	TDF
	Asteraceae
	Artemisia ludoviciana Nutt. (# 8223)	estafiate	stomach infections, culture-bound syndromes related to anger (bilis, hígado, coraje, susto), intestinal parasites	stems and leaves	13	100	1.08	forb	native	OF, TDF, GF
	Bidens odorata Cav. (# 7789)	matapiojo blanco	fungal skin infections	whole shoot (without roots)	1	7.7	0.08	forb	native	OF, CF, GF
	Species (Collection number)	Common name	Ailments treated	Plant part used	Number of mentions	Significance level (%)	Use value	Life form	Native to Mexico/Endemic to the Balsas region	Vegetation type
	Brickellia jaliscensis McVaugh (# 6324)	prodigiosa	bilis (culture-bound syndrome), constipation or digestive problems, amoebas	stems, leaves	13	100	1.15	forb	native	OF, CF, TDF, GF
	Gnaphalium oxyphyllum DC. (# 5997)	gordolobo	respiratory illnesses, cough, bronchitis, common cold	leaves, stems, flowers	13	100	1.15	forb	endemic	OF
	Montanoa frutescens Mairet ex DC. (# 2747)	zoapatle, teresitas	during childbirth to accelerate labor and delivery, other female problems	leaves, flowers	5	38.5	0.46	shrub	native	GF, TDF, OF, CF
	Pittocaulon velatum (Greenm.) H. Rob. & Brettell (# 1792, 629)	candelerito, pegahueso	bone fractures, some eye problems	latex	11	84.6	0.85	tree	endemic	TDF
	Barkleyanthus salicifolius (Kunth) H. Rob. & Brettell. (# 507, 221)	jara, jarilla	fever, ritual cleanings (limpias), steam baths (temazcal), especially after childbirth, against "cold" illnesses, bone problems.	leaves, stems, flowers	13	100	2.15	shrub	native	OF, TDF, GF
	Tagetes lucida Cav. (# 51, 684)	yautli, pericón	stomach ailments, limpias (ritual cleanings), cough, steam baths (temazcal), infections of the female reproductive system, "cold" illnesses, muscle problems (relaxes)	leaves, stems, flowers	13	100	2.46	forb	native	OF, CF, GF
	Tagetes micrantha Cav. (# 53, 883)	anís del campo	stomach inflammation	leaves, stems, flowers	13	100	1.23	forb	native	OF, CF, TDF, GF
	Bignoniaceae
	Crescentia alata Kunth (# 3914, 4072)	cuatecomate	respiratory problems	fruit	13	100	1.08	tree	native	TDF, TSDF
	Brassicaceae
	Lepidium virginicum L. (# 2637, 8279)	mexixi, tapacola	stomach problems	shoot (without roots)	10	76.9	1.15	forb	native	CF, TDF, POF, OF
	Burseraceae
	Bursera copallifera (DC.) Bullock (# 6237, 6590)	copal	respiratory illnesses, limpias (ritual cleanings), aire (culture-bound syndrome)	resin, leaves	13	100	1.69	tree	native	TDF
	Cactaceae
	Opuntia auberi Pfeiff. (# 7219)	tlatlonoxchtli	diabetes	cladodes	2	15.4	0.08	shrub	native	TDF
	Commelinaceae
	Commelina diffusa Burm. f. (# 963, 1220)	hierba del pollo	common cold, uterine bleeding, stomach problems	shoot (without roots)	11	76.9	1	forb	native	TDF, GF
	Species (Collection number)	Common name	Ailments treated	Plant part used	Number of mentions	Significance level (%)	Use value	Life form	Native to Mexico/Endemic to the Balsas region	Vegetation type
	Convolvulaceae
	Ipomoea pauciflora M. Martens & Galeotti (# 251, 2401)	cazahuate negro, árbol del muerto, cazahuatl, micaquáhuitl	scabies, skin problems	bark	12	92.3	1	tree	native	TDF
	Ipomoea wolcottiana Rose (# 1998, 2311)	cazahuate blanco	scabies, skin problems	bark	12	92.3	1	tree	native	OF, TDF, TSDF, GF
	Dioscoreaceae
	Dioscorea galeottiana Kunth (# 519, 5465)	cabeza de brujo	nervios (anxiety and related ailments)	flowers	2	15.4	0.15	climbing forb	native	TDF, GF
	Ericaceae
	Arbutus xalapensis Kunth (# 3856, 5319)	madroño	baldness (promotes hair growth)	bark	3	23.1	0.23	tree	native	OF, TDF
	Euphorbiaceae
	Euphorbia hirta L. (# 1966, 3943/a)	coapatli	kidney problems, chickenpox, measles, skin problems	shoot (without roots)	7	76.9	0.92	forb	native	TDF, GF
	Euphorbia tanquahuete Sessé & Moc. (# 4945, 6187)	tecuanete, teclatia, pegahuesos, chupiré	warts	latex	10	53.8	0.54	tree	endemic	TDF
	Fabaceae
	Erythrina americana Mill. (# 3443, 910)	zompantle, colorín	nervios (anxiety and related ailments), sleeplessness, immunostimulant	flowers, seeds	12	92.3	1	tree	native	TDF, OF, CF, TSDF
	Eysenhardtia polystachya (Ortega) Sarg. (# 84, 4189)	coatli, palo dulce, palo azul	kidney problems	wood	13	100	1.08	tree	native	TDF
	Fagaceae
	Quercus calophylla Schltdl. & Cham. (# 4865, 7076)	ahuamextli, encino	cough, toothache	bark	7	53.8	0.62	tree	native	OF, CF
	Species (Collection number)	Common name	Ailments treated	Plant part used	Number of mentions	Significance level (%)	Use value	Life form	Native to Mexico/Endemic to the Balsas region	Vegetation type
	Lamiaceae
	Salvia polystachia Cav. (# 1962, 2333)	salvia	aire (culture-bound syndrome), fever, uterine bleeding	stems, leaves, flowers	5	15.4	0.15	shrub	endemic	TDF, OF, GF
	Salvia mexicana L. (# 5424, 3372)	salvia original, chia	aire (culture-bound syndrome), fever, eye problems	stems, leaves, flowers, seeds	2	38.5	0.38	shrub	native	TDF, GF
	Lauraceae
	Persea americana Mill. (# 3525, 3388)	ahuacacuahuitl, aguacate	internal parasites, dry skin, vaginal, stomach and respiratory infections, muscle pain, in baths for humoral ailments	leaves	10	76.9	1.08	tree	native	TDF, TSDF, GF, OF
	Lythraceae
	Cuphea aequipetala Cav. (# 691, 3857)	hierba del cáncer, tonacacuitlacxolli	menstruation baths, gangrene, prostrata problems, wounds	leaves, flowers	12	92.3	1	forb	native	OF, TDF, GF, TSDF
	Malvaceae
	Anoda cristata (L.) Schltdl. (# 5016, 8221)	atlate morado	stomach inflammation	leaves, flowers	10	76.9	0.92	forb	native	GF
	Mimosaceae
	Vachellia farnesiana (L.) Wight & Arn. (# 3725, 2055)	huizache	stomach and tooth problems	wood	12	92.3	1.08	shrub	native	TDF
	Moraceae
	Dorstenia contrajerva L. (# 2300, 4358)	contrayerba	blood, heart, stomach and kidney problems, antidote for scorpion bites, general tonic, wounds.	whole plant	12	92.3	1.31	forb	native	TDF, TSDF
	Myrtaceae
	Psidium guajava L. (# 3767, 3179)	guayaba, xalxocotl	stomach problems	leaves, fruit	13	100	1.08	tree	native	TDF, TSDF
	Orchidaceae
	Laelia autumnalis (Lex.) Lindl. (# 4979, 4900)	ahuaxuchitl	to avoid spontaneous abortions (retener al bebé)	bulb	6	46.2	0.46	epiphytic forb	native	OF, TSDF
	Pentaphylacaceae
	Ternstroemia lineata DC. (# 121, 7850)	tila, limoncillo	nervios (anxiety and related syndromes)	flowers, fruit	10	76.9	0.85	tree	endemic	OF
	Species (Collection number)	Common name	Ailments treated	Plant part used	Number of mentions	Significance level (%)	Use value	Life form	Native to Mexico/Endemic to the Balsas region	Vegetation type
	Phytolacaceae
	Phytolacca icosandra L. (# 177, 2134)	amolquelite	skin and hair problems	shoot (without roots)	13	100	1	forb	native	OF, TDF, GF, CF
	Rutaceae
	Casimiroa edulis La Llave & Lex. (# 8233, 1112)	zapote blanco, cochizapotl, iztaczapotl	high blood pressure, nervios (anxiety and related syndromes), stomach problems and stomach ulcers	leaves, bark, fruit, flowers	13	100	1.31	tree	native	TDF, GF
	Salicaceae
	Salix humboldtiana Willd. (# 2888, 3244)	sauce llorón	fever, nervios (anxiety and related syndromes), common cold, inflammation of the womb, used in medicinal baths and limpias (ritual cleaning).	leaves, bark, root	12	92.3	1.15	tree	native	TDF, GF
	Schrophulariaceae
	Buddleja perfoliata Kunth (# 1598/a, 6281)	salvia de bolita, tepozán	antidote for stinging nessles (Urtica), for cleaning wounds	whole branches	8	61.5	0.85	shrub	endemic	TDF
	Smilacaceae
	Smilax moranensis M. Martens & Galeotti (# 5060, 118)	zarzaparrilla	blood problems (fortalece la sangre)	leaves	3	23.1	0.38	climbing forb	native	OF, POF
	Sterculiaceae
	Guazuma ulmifolia Lam. (# 2327, 2328)	cuahuilote	kidney problems	fruit	13	100	1.08	tree	native	TDF, TSDF, GF
	Tiliaceae
	Heliocarpus parvimontis Gual (# 8236, 5672)	tlahualahua	stomach ailments	bark, trunk	1	7.7	0.08	tree	native	TDF
	Urticaceae
	Urtica dioica L. (# 9221)	chichicastle	blood problem	leaves	13	7.7	0.08	forb	native	TDF, GF
	Verbenaceae
	Lippia bicolor Kunth & C.D. Bouché. (# 820, 6091)	rosa de castilla	stomach ailments	leaves, flowers	13	7.7	0.08	shrub	native	TDF
	Species (Collection number)	Common name	Ailments treated	Plant part used	Number of mentions	Significance level (%)	Use value	Life form	Native to Mexico/Endemic to the Balsas region	Vegetation type
	EQUISETOPHYTA
	Equisetaceae
	Equisetum hyemale L. (# 4554, 6174)	cola de caballo	kidney and urinary tract ailments	stems	13	100	1.15	forb	native	GF, TDF, TSDF
	LYCOPODIOPHYTA
	Selaginellaceae
	Selaginella lepidophylla Li Bing Zhang & X.M. Zhou (# 7936, 4314)	doradilla	kidney and urinary tract ailments	leaves, stems	13	100	1.08	forb	native	TDF, TSDF, OF
	PTERIDOPHYTA
	Pteridaceae
	Adiantum capillus-veneris L. (# 2936, 3351)	culantrillo	kidney and urinary tract ailments	leaves, stems	9	69.2	0.69	forb	native	TDF, TSDF, OF, GF
