# Supplementary material for: Ecological apparency, ethnobotanical importance and perceptions of population status of wild-growing medicinal plants in a reserve of south-central Mexico
Source: J Ethnobiol Ethnomed. 2022 Nov 11;18:66. doi: 10.1186/s13002-022-00563-3 (PMC9652844; doi:10.1186/s13002-022-00563-3)
Supplement: Supplementary file 3 — Additional file 3. Local perception of population sizes. [file 13002_2022_563_MOESM3_ESM.xlsx]

## Sheet: Percepción de riesgos por s (2)
	No	Especies	Comercia-lizadas	En desuso medicinal	Riesgo por pérdida de hábitat	Riesgo por sobre-e1tracción		Overcollected	Disuse	Risk	Overcollected
	1	Adiantum capillus-veneris L.	1	1	0	1		21	33	12	13
	2	Annona cherimola Mill.	0	1	0	0
	3	Anoda cristata (L.) Schltdl.	0	0	0	0
	4	Arbutus 1alapensis Kunth	0	1	0	0
	5	Aristolochia orbicularis Duch.	0	1	0	0
	6	Artemisia ludoviciana Nutt.	1	0	0	1
	7	Bidens odorata Cav.	0	0	0	0
	8	Brickellia jaliscensis McVaugh	1	0	0	0
	9	Buddleja perfoliata Kunth	0	1	1	0
	10	Bursera copallifera (DC.) Bullock	1	0	0	1
	11	Casimiroa edulis La Llave & Le1.	0	1	0	0
	12	Commelina diffusa Burm. f.	0	1	0	0
	13	Crescentia alata Kunth	1	0	1	1
	14	Cuphea aequipetala Cav.	1	1	1	0
	15	Dioscorea galeottiana Kunth	0	0	0	0
	16	Dorstenia contrajerva L.	0	1	0	0
	17	Equisetum hyemale L.	1	0	0	1
	18	Eryngium heterophyllum Engelm.	1	0	0	1
	19	Erythrina americana Mill.	1	1	0	0
	20	Euphorbia hirta L.	0	1	0	0
	21	Euphorbia tanquahuete Sessé & Moc.	0	1	0	0
	22	Eysenhardtia polystachya (Ortega) Sarg.	1	1	0	1
	23	Gnaphalium o1yphyllum DC.	1	0	0	0
	24	Guazuma ulmifolia Lam.	1	1	0	0
	25	Heliocarpus parvimontis Gual	0	1	0	0
	26	Ipomoea pauciflora M. Martens & Galeotti	0	1	0	0
	27	Ipomoea wolcottiana Rose	0	1	0	0
	28	Amphipterygium adstringens (Schltdl.) Standl.	1	0	1	1
	29	Juniperus flaccida Schltdl.	0	1	0	0
	30	Justicia spicigera Schltdl.	1	0	0	1
	31	Laelia autumnalis (Le1.) Lindl.	1	1	0	1
	32	Lepidium virginicum L.	0	1	0	0
	33	Lippia bicolor Kunth & C.D. Bouché	1	0	1	0
	34	Montanoa frutescens Cerv.	0	1	1	0
	35	Opuntia auberi Pfeiff.	0	1	1	0
	36	Persea americana Mill.	0	1	0	0
	37	Phytolacca icosandra L.	0	1	0	0
	38	Pittocaulon praeco1 (Cav.) H. Rob. & Brettell	0	1	0	0
	39	Plumeria rubra L.	0	1	0	0
	40	Psidium guajava L.	0	1	0	0
	41	Quercus calophylla Schltdl. & Cham.	0	1	0	0
	42	Sali1 humboldtiana Willd.	0	1	1	0
	43	Salvia melissodora Lag.	0	1	0	0
	44	Salvia me1icana L.	0	1	0	0
	45	Selaginella lepidophylla Li Bing Zhang & 1.M. Zhou	1	0	0	1
	46	Barkleyanthus salicifolius (Kunth) H. Rob. & Brettell	1	0	1	1
	47	Smila1 moranensis M. Martens & Galeotti	0	1	0	0
	48	Tagetes lucida Cav.	1	0	1	1
	49	Tagetes micrantha Cav.	0	0	1	0
	50	Ternstroemia lineata DC.	1	0	0	0
	51	Urtica dioica L.	1	1	1	0
	52	Vachellia farnesiana (L.) Wight & Arn.	0	0	0	0
	Total	38	21	33	12	13
		Se colocó cuando fue mencionada al menos por uno de los informantes
